# Supplementary material for: Gut Microbiome and Associated Metabolites Following Bariatric Surgery and Comparison to Healthy Controls
Source: Microorganisms. 2023 Apr 26;11(5):1126. doi: 10.3390/microorganisms11051126 (PMC10223326; doi:10.3390/microorganisms11051126)
Supplement: Supplementary file 1 [file microorganisms-11-01126-s001.zip]

Archive with 1 entries (1 files):
- microorganisms-2281746-supplementary.pdf
